# Supplementary material for: Maternal, Fetal and Neonatal Outcomes Related to Recreational Cannabis Use during Pregnancy: Analysis of a Real-World Clinical Data Warehouse between 2010 and 2019
Source: Int J Environ Res Public Health. 2023 Aug 30;20(17):6686. doi: 10.3390/ijerph20176686 (PMC10487904; doi:10.3390/ijerph20176686)
Supplement: Supplementary file 1 [file ijerph-20-06686-s001.zip]

Archive with 1 entries (1 files):
- ijerph-2507474-supplementary.pdf
